# Supplementary material for: The Use of Single-Cell Mitochondrial DNA SNP Combinations for Distinguishing Organ-Specific Cell Types
Source: Cells. 2026 May 21;15(10):947. doi: 10.3390/cells15100947 (PMC13205045; doi:10.3390/cells15100947)
Supplement: Supplementary file 1 [file cells-15-00947-s001.zip]

Archive with 3 entries (3 files):
- cells-4304330-supplementary.pdf
- Wang et al., Table S1-R1.xlsx
- Wang et al., Table S2.xlsx
