# Supplementary material for: The Use of Single-Cell Mitochondrial DNA SNP Combinations for Distinguishing Organ-Specific Cell Types
Source: Cells. 2026 May 21;15(10):947. doi: 10.3390/cells15100947 (PMC13205045; doi:10.3390/cells15100947)
Supplement: Supplementary file 1 [file cells-15-00947-s001.zip › Wang et al., Table S1-R1.xlsx]

## Sheet: S1
Table S1. 105 primer sequences used in MAESTER
Primer pool number	Gene	Primer code	Product length	Sequence
1	mt-Atp8	2	104	CACCCGAGAATTCCACACTGGCACCTTCACCAAAA
1	mt-Co1	11	126	CACCCGAGAATTCCAGAGGCCTTTGCTTCAAAACG
1	mt-Co3	6	143	CACCCGAGAATTCCACCTTATTGTTTGCCTACTACGAC
1	mt-Cytb	9	97	CACCCGAGAATTCCAATTGGCCAACTAGCCTCCAT
1	mt-Nd1	7	157	CACCCGAGAATTCCAATCAACATTCCTATGGATCCGAGC
1	mt-Nd2	7	158	CACCCGAGAATTCCACTCGCCTAATTTATTCCACTTCAC
1	mt-Nd3	3	135	CACCCGAGAATTCCACTACTTCCACTACCATGAGCAA
1	mt-Nd4	10	148	CACCCGAGAATTCCAATTATTACCACCCAACGCGG
1	mt-Nd4l	2	146	CACCCGAGAATTCCACCAACTCCATAAGCTCCATACC
1	mt-Nd5	14	143	CACCCGAGAATTCCACCATCCCAAAATCCACCTCA
1	mt-Nd6	4	165	CACCCGAGAATTCCAGGTTTGGGAGATTGGTTGATG
2	mt-Atp8	1	202	CACCCGAGAATTCCAGCCACAACTAGATACATCAACATG
2	mt-Co1	10	253	CACCCGAGAATTCCAGGGCCTTTCAGGAATACCAC
2	mt-Co3	5	269	CACCCGAGAATTCCACTTCACCATCCTCCAAGCTT
2	mt-Cytb	8	221	CACCCGAGAATTCCATACCTCAAAGCAACGAAGCC
2	mt-Nd1	6	307	CACCCGAGAATTCCACGGCCCATTCGCGTTATTCT
2	mt-Nd2	6	294	CACCCGAGAATTCCACTATCCCTAGGAGGCCTTCC
2	mt-Nd3	2	213	CACCCGAGAATTCCATCTGCACGTCTACCATTCTC
2	mt-Nd4	9	277	CACCCGAGAATTCCAGCTCTACCCCCTTCAATCAATC
2	mt-Nd4l	1	295	CACCCGAGAATTCCAGCCATCTACCTTCTTCAACCTC
2	mt-Nd5	13	230	CACCCGAGAATTCCATTATTCACCGCATTACACCC
2	mt-Nd6	3	285	CACCCGAGAATTCCACCAGAGACTTGGGGATCTAACT
3	mt-Atp6	3	432	CACCCGAGAATTCCACTCCTAGGCCTTTTACCACATAC
3	mt-Co1	9	397	CACCCGAGAATTCCAGGGAGCAGTGTTTGCTATCA
3	mt-Co2	3	451	CACCCGAGAATTCCACCCCTCTCTACGCATTCTAT
3	mt-Co3	4	381	CACCCGAGAATTCCACAGTACTTCTAGCATCAGGTG
3	mt-Cytb	7	352	CACCCGAGAATTCCACCACCCCATATTAAACCCGA
3	mt-Nd1	5	428	CACCCGAGAATTCCACAGCCTGACCCATAGCCATA
3	mt-Nd2	5	456	CACCCGAGAATTCCACCTTACAACCCATCCCTCAC
3	mt-Nd3	1	343	CACCCGAGAATTCCACCTGTACACTGTTATCTTCATT
3	mt-Nd4	8	421	CACCCGAGAATTCCAGGCCTCACATCATCACTCCT
3	mt-Nd5	12	336	CACCCGAGAATTCCAGGATTCCTAATCGCACTAGAAC
3	mt-Nd6	2	338	CACCCGAGAATTCCAGGGGGATGTTGGTTGTGTTT
4	mt-Atp6	2	558	CACCCGAGAATTCCACTCCATTCTTTCCAACACTGAC
4	mt-Co1	8	540	CACCCGAGAATTCCACCAGCTATACTATGAGCCTTAGGC
4	mt-Co2	2	578	CACCCGAGAATTCCACCTTAGTCCTCTATATCATCTCGC
4	mt-Co3	3	505	CACCCGAGAATTCCATTTGCAGGATTCTTCTGAGCG
4	mt-Cytb	6	502	CACCCGAGAATTCCAGCAGATAAAATTCCATTTCACCCC
4	mt-Nd1	4	558	CACCCGAGAATTCCACGAGCCGTAGCCCAAACAAT
4	mt-Nd2	4	601	CACCCGAGAATTCCACCCGCTACTCAACTCTACTATC
4	mt-Nd4	7	561	CACCCGAGAATTCCAGCTCAATCTGCTTACGCCAA
4	mt-Nd5	11	469	CACCCGAGAATTCCACCCAATCAAACGCCTAGCAT
4	mt-Nd6	1	481	CACCCGAGAATTCCAGGTTGGTTGTCTTGGGTTAGC
5	mt-Atp6	1	669	CACCCGAGAATTCCACTATTTGCCTCATTCATTACCCC
5	mt-Co1	7	660	CACCCGAGAATTCCAGGATTAGATGTAGACACACGAGC
5	mt-Co2	1	683	CACCCGAGAATTCCATGGCCTACCCATTCCAACTT
5	mt-Co3	2	654	CACCCGAGAATTCCACCCTTGGCCTACTCACCAAT
5	mt-Cytb	5	583	CACCCGAGAATTCCAATTATCGCGGCCCTAGCAAT
5	mt-Nd1	3	696	CACCCGAGAATTCCACCCCTACCAATACCACACCC
5	mt-Nd4	6	703	CACCCGAGAATTCCAGCTGGGTCAATAATTCTAGCAGC
5	mt-Nd5	10	612	CACCCGAGAATTCCAAACGCCTGAGCCCTACTAAT
5	mt-Rnr1	3	674	CACCCGAGAATTCCACGGCGTAAAACGTGTCAACT
5	mt-Rnr2	9	619	CACCCGAGAATTCCAGGGACTAGCATGAACGGCTA
6	mt-Co1	6	810	CACCCGAGAATTCCACTTATCCTCCCAGGATTTGGAAT
6	mt-Co3	1	782	CACCCGAGAATTCCAGACCCACCAAACTCATGCAT
6	mt-Cytb	4	725	CACCCGAGAATTCCACTGAGGTGCCACAGTTATTAC
6	mt-Nd1	2	821	CACCCGAGAATTCCATACAACCATTTGCAGACGCC
6	mt-Nd2	3	738	CACCCGAGAATTCCAGCCCTATCCATAAAACTAGGCC
6	mt-Nd4	5	831	CACCCGAGAATTCCACACACACCTTAGACGCTTCA
6	mt-Nd5	9	721	CACCCGAGAATTCCACACATCATCATGCCTAGTAATCGG
6	mt-Rnr1	2	807	CACCCGAGAATTCCACCACACCCCCACGGGACTCA
6	mt-Rnr2	8	768	CACCCGAGAATTCCAAACTCGGCAAACAAGAACCC
7	mt-Co1	5	946	CACCCGAGAATTCCAAGTGCTAGCCGCAGGCATTA
7	mt-Cytb	3	867	CACCCGAGAATTCCAGCTTATTCCTTCATGTCGGACG
7	mt-Nd1	1	941	CACCCGAGAATTCCATCCTAACACTCCTCGTCCCC
7	mt-Nd2	2	891	CACCCGAGAATTCCACCACGATCAACTGAAGCAGC
7	mt-Nd4	4	955	CACCCGAGAATTCCACGCCTAAACGCAGGGATTTA
7	mt-Nd5	8	865	CACCCGAGAATTCCACCAACCACACCTAGCATTCC
7	mt-Rnr1	1	952	CACCCGAGAATTCCAGGTTTGGTCCTGGCCTTAT
7	mt-Rnr2	7	909	CACCCGAGAATTCCAGCATACGCGTATAACAACTCGG
8	mt-Co1	4	1089	CACCCGAGAATTCCAGCTGGAGTGTCATCTATTTTAGG
8	mt-Cytb	2	1005	CACCCGAGAATTCCACAGGTCTTTTCTTAGCCATACAC
8	mt-Nd2	1	1032	CACCCGAGAATTCCA CCTATCACCCTTGCCATCAT
8	mt-Nd4	3	1077	CACCCGAGAATTCCAGCTTACAAATTCTCCTAATCATAACC
8	mt-Nd5	7	998	CACCCGAGAATTCCACTATACTTTGCCTCGGAGCC
8	mt-Rnr2	6	1047	CACCCGAGAATTCCAAGAAAGCGTTCAAGCTCAAC
9	mt-Co1	3	1236	CACCCGAGAATTCCACTCCTACCACCATCATTTCTCC
9	mt-Cytb	1	1142	CACCCGAGAATTCCAGACAAACATACGAAAAACACACCC
9	mt-Nd4	2	1219	CACCCGAGAATTCCAAATATATTCTCCTCAGACCCCC
9	mt-Nd5	6	1148	CACCCGAGAATTCCAAATTTGGCCTCCACCCATGA
9	mt-Rnr2	5	1139	CACCCGAGAATTCCAGACAGCTCTTCTGGAACGGA
10	mt-Co1	2	1375	CACCCGAGAATTCCACGTAACTGCCCATGCTTTTG
10	mt-Nd4	1	1363	CACCCGAGAATTCCACTTCCCTCACTAATGCTACTACC
10	mt-Nd5	5	1297	CACCCGAGAATTCCACATCGGAGACATCGGATTCA
10	mt-Rnr2	4	1243	CACCCGAGAATTCCACTTGGTGATAGCTGGTTACCC
11	mt-Co1	1	1522	CACCCGAGAATTCCACTCAACCAATCACAAAGATATCGG
11	mt-Nd5	4	1365	CACCCGAGAATTCCACTAATTGGATGATGGTACGGACG
11	mt-Rnr2	3	1346	CACCCGAGAATTCCACCCCGAAACCAAACGAGCTA
12	mt-Nd5	3	1514	CACCCGAGAATTCCACTTCATGATATATACACTCAGACCC
12	mt-Rnr2	2	1466	CACCCGAGAATTCCAGTACCGCAAGGGAAAGATGAAAG
13	mt-Nd5	2	1636	CACCCGAGAATTCCATACAACCTGGCACTGAGTCA
13	mt-Rnr2	1	1581	CACCCGAGAATTCCACTAATCCTAGCCCTAGCCCT
14	mt-Nd5	1	1792	CACCCGAGAATTCCACTTCATTCTTCTACTATCCCCAATCC
14	mt-Rnr1	4	528	CACCCGAGAATTCCAGATACCCCACTATGCTTAGCC
14	mt-Rnr2	10	522	CACCCGAGAATTCCAACGAGAAGACCCTATGGAGC
15	mt-Rnr1	7	116	CACCCGAGAATTCCACCCGTCACCCTCCTCAAATT
15	mt-Rnr2	13	118	CACCCGAGAATTCCACTCCCAGTACGAAAGGACAAG
16	mt-Atp6	5	166	CACCCGAGAATTCCACCTAATCGGAGGAGCTACTC
16	mt-Co2	5	162	CACCCGAGAATTCCAATCCCAGGCCGACTAAATCA
16	mt-Rnr1	6	252	CACCCGAGAATTCCAGGGAAGAAATGGGCTACATT
16	mt-Rnr2	12	260	CACCCGAGAATTCCAAGGGTTTACGACCTCGATGT
17	mt-Atp6	4	304	CACCCGAGAATTCCACCACTTCCTTCCACAAGGAA
17	mt-Co2	4	311	CACCCGAGAATTCCACAAACGACCTAAAACCTGGTG
17	mt-Rnr1	5	383	CACCCGAGAATTCCACCCCGCTCTACCTCACCATC
17	mt-Rnr2	11	399	CACCCGAGAATTCCACCTCCGAATGATTATAACCTAGAC
