# Supplementary material for: The Use of Single-Cell Mitochondrial DNA SNP Combinations for Distinguishing Organ-Specific Cell Types
Source: Cells. 2026 May 21;15(10):947. doi: 10.3390/cells15100947 (PMC13205045; doi:10.3390/cells15100947)
Supplement: Supplementary file 1 [file cells-15-00947-s001.zip › Wang et al., Table S2.xlsx]

## Sheet: S2
Table S2. Summary of number of cells with minimum of 5 SNPs in different cell clusters
Mouse	Sample	Cell type	Cell number
m_a	Liver	Hepatocyte	484
m_a	Liver	Cholangiocyte	74
m_a	Liver	B cell	264
m_a	Liver	T cell	177
m_a	Spleen	B cell	2287
m_a	Spleen	T cell	1344
m_b	Liver	Hepatocyte	937
m_b	Liver	Cholangiocyte	134
m_b	Liver	B cell	375
m_b	Liver	T cell	355
m_b	Spleen	B cell	1743
m_b	Spleen	T cell	1475
m_c	Liver	Hepatocyte	1123
m_c	Liver	Cholangiocyte	151
m_c	Liver	B cell	293
m_c	Liver	T cell	330
m_c	Spleen	B cell	2500
m_c	Spleen	T cell	1741
